# Supplementary material for: How Chanting Relates to Cognitive Function, Altered States and Quality of Life
Source: Brain Sci. 2022 Oct 27;12(11):1456. doi: 10.3390/brainsci12111456 (PMC9688188; doi:10.3390/brainsci12111456)
Supplement: Supplementary file 1 [file brainsci-12-01456-s001.zip]

Archive with 1 entries (1 files):
- brainsci-1972952-supplementary.pdf
